# Supplementary material for: Control of Malaria Vector Mosquitoes by Insecticide-Treated Combinations of Window Screens and Eave Baffles
Source: Emerg Infect Dis. 2017 May;23(5):782–9. doi: 10.3201/eid2305.160662 (PMC5403053; doi:10.3201/eid2305.160662)
Supplement: Technical Appendix 1 — Twenty-six–day schedule applied to complete 1 full replicate of evaluation for duplicates of the 13 treatments of window screens and eave baffles by rotating them through all of the 13 presprayed experimental huts for study of control of malaria vector mosquitoes by insecticide-treated combinations of window screens and eave baffles, Tanzania. [file 16-0662-Techapp-s1.xlsx]

## Sheet: Experimental Design
Article DOI: http://dx.doi.org/10.3201/eid2305.160662
Technical Appendix 1 Table. Twenty-six–day schedule applied to complete 1 full replicate of evaluation for duplicates of the 13 treatments of window screens and eave baffles by rotating them through all of the 13 presprayed experimental huts*
	Hut:	Experimental hut number													Stored in Buckets
	IRS:	P	W	P	W	L	L	L	W	L	P	W	P	W
	Exp Day	A1	A2	A3	A4	A5	A6	A7	A8	A9	B1	B2	B3	B4
Exp Day	1	1A	2A	3A	4A	5A	6A	7A	8A	9A	10A	11A	12A	13A	1B	2B	3B	4B	5B	6B	7B	8B	9B	10B	11B	12B	13B
	2	13B	1A	2A	3A	4A	5A	6A	7A	8A	9A	10A	11A	12A	13A	1B	2B	3B	4B	5B	6B	7B	8B	9B	10B	11B	12B
	3	12B	13B	1A	2A	3A	4A	5A	6A	7A	8A	9A	10A	11A	12A	13A	1B	2B	3B	4B	5B	6B	7B	8B	9B	10B	11B
	4	11B	12B	13B	1A	2A	3A	4A	5A	6A	7A	8A	9A	10A	11A	12A	13A	1B	2B	3B	4B	5B	6B	7B	8B	9B	10B
	5	10B	11B	12B	13B	1A	2A	3A	4A	5A	6A	7A	8A	9A	10A	11A	12A	13A	1B	2B	3B	4B	5B	6B	7B	8B	9B
	6	9B	10B	11B	12B	13B	1A	2A	3A	4A	5A	6A	7A	8A	9A	10A	11A	12A	13A	1B	2B	3B	4B	5B	6B	7B	8B
	7	8B	9B	10B	11B	12B	13B	1A	2A	3A	4A	5A	6A	7A	8A	9A	10A	11A	12A	13A	1B	2B	3B	4B	5B	6B	7B
	8	7B	8B	9B	10B	11B	12B	13B	1A	2A	3A	4A	5A	6A	7A	8A	9A	10A	11A	12A	13A	1B	2B	3B	4B	5B	6B
	9	6B	7B	8B	9B	10B	11B	12B	13B	1A	2A	3A	4A	5A	6A	7A	8A	9A	10A	11A	12A	13A	1B	2B	3B	4B	5B
	10	5B	6B	7B	8B	9B	10B	11B	12B	13B	1A	2A	3A	4A	5A	6A	7A	8A	9A	10A	11A	12A	13A	1B	2B	3B	4B
	11	4B	5B	6B	7B	8B	9B	10B	11B	12B	13B	1A	2A	3A	4A	5A	6A	7A	8A	9A	10A	11A	12A	13A	1B	2B	3B
	12	3B	4B	5B	6B	7B	8B	9B	10B	11B	12B	13B	1A	2A	3A	4A	5A	6A	7A	8A	9A	10A	11A	12A	13A	1B	2B
	13	2B	3B	4B	5B	6B	7B	8B	9B	10B	11B	12B	13B	1A	2A	3A	4A	5A	6A	7A	8A	9A	10A	11A	12A	13A	1B
	14	1B	2B	3B	4B	5B	6B	7B	8B	9B	10B	11B	12B	13B	1A	2A	3A	4A	5A	6A	7A	8A	9A	10A	11A	12A	13A
	15	13A	1B	2B	3B	4B	5B	6B	7B	8B	9B	10B	11B	12B	13B	1A	2A	3A	4A	5A	6A	7A	8A	9A	10A	11A	12A
	16	12A	13A	1B	2B	3B	4B	5B	6B	7B	8B	9B	10B	11B	12B	13B	1A	2A	3A	4A	5A	6A	7A	8A	9A	10A	11A
	17	11A	12A	13A	1B	2B	3B	4B	5B	6B	7B	8B	9B	10B	11B	12B	13B	1A	2A	3A	4A	5A	6A	7A	8A	9A	10A
	18	10A	11A	12A	13A	1B	2B	3B	4B	5B	6B	7B	8B	9B	10B	11B	12B	13B	1A	2A	3A	4A	5A	6A	7A	8A	9A
	19	9A	10A	11A	12A	13A	1B	2B	3B	4B	5B	6B	7B	8B	9B	10B	11B	12B	13B	1A	2A	3A	4A	5A	6A	7A	8A
	20	8A	9A	10A	11A	12A	13A	1B	2B	3B	4B	5B	6B	7B	8B	9B	10B	11B	12B	13B	1A	2A	3A	4A	5A	6A	7A
	21	7A	8A	9A	10A	11A	12A	13A	1B	2B	3B	4B	5B	6B	7B	8B	9B	10B	11B	12B	13B	1A	2A	3A	4A	5A	6A
	22	6A	7A	8A	9A	10A	11A	12A	13A	1B	2B	3B	4B	5B	6B	7B	8B	9B	10B	11B	12B	13B	1A	2A	3A	4A	5A
	23	5A	6A	7A	8A	9A	10A	11A	12A	13A	1B	2B	3B	4B	5B	6B	7B	8B	9B	10B	11B	12B	13B	1A	2A	3A	4A
	24	4A	5A	6A	7A	8A	9A	10A	11A	12A	13A	1B	2B	3B	4B	5B	6B	7B	8B	9B	10B	11B	12B	13B	1A	2A	3A
	25	3A	4A	5A	6A	7A	8A	9A	10A	11A	12A	13A	1B	2B	3B	4B	5B	6B	7B	8B	9B	10B	11B	12B	13B	1A	2A
	26	2A	3A	4A	5A	6A	7A	8A	9A	10A	11A	12A	13A	1B	2B	3B	4B	5B	6B	7B	8B	9B	10B	11B	12B	13B	1A
*See additional worksheets for the pre-filled form templates (40) used to ensure rigid compliance with this experimental design. Exp, experimental; IRS, indoor residual spraying

## Sheet: SS3-EN
24						Project Code (PC): Avecnet WP2						Experiment No. (EN): 1			1		SERIAL NO. (SEN):				1
FORM TYPE (FT): SS3						ED Form Serial No. (SSEN):				1		ED Form Row (SFR): 01
Form Row (FR)	Sorting/Obersvation Variables													No. Observed (N)	Sample Lable Code (SLC)		Sample type variables
	Dead (DD) (1 = yes, 2 = no)	Taxon (TX)	Sex and Abdominal Status (SAS)	Mated (MT) (1 = yes, 2 = no)	Choice (CH)	Label (LA)	Finish Date (FD)	Finish Time (FT)		Holding period (HP)							No. of Individuals	Number of batches	Number in Batch 1 (SID = 01)	Number in Batch 2 (SID = 02)	Number in Batch 3 (SID = 03)	Number in Batch 4 (SID = 04)	Number in Batch 5 (SID = 05)	Number in Batch 6 (SID = 06)	Number in Batch 7 (SID = 07)	Number Discarded
									Body Form (BF)		Other 5 (OTH5)	Other 6 (OTH6)	Other 7 (OTH7)
	MARK X FOR ALL VARIABLES WHICH MUST BE RECORDED
	x	x	x					X	X	X
	Define whether the attribute is categorical (CA) or continuous (CO)
																	Sample type (ST):
A	B	C	D	E	F	G	H	I	J	K	L	M	N	O	P		Q	R	S	T	U	V	W	X	Y	Z
																	1		2	2	2	2	2	2	2
01	1	1	2					7	1	0
02	1	1	3					7	1	0
03	1	1	4					7	1	0
04	1	1	5					7	1	0
05	1	2	2					7	1	0
06	1	2	3					7	1	0
07	1	2	4					7	1	0
08	1	2	5					7	1	0
09	1	1	2					7	1	24
10	1	1	3					7	1	24
11	1	1	4					7	1	24
12	1	1	5					7	1	24
13	1	2	2					7	1	24
14	1	2	3					7	1	24
15	1	2	4					7	1	24
16	1	2	5					7	1	24
17	2	1	2					7	1	24
18	2	1	3					7	1	24
19	2	1	4					7	1	24
20	2	1	5					7	1	24
21	2	2	2					7	1	24
22	2	2	3					7	1	24
23	2	2	4					7	1	24
24	2	2	5					7	1	24
Sex and Abdominal Status (SAS): 1 = Total Male; 2 = Unfed; 3 = Partly Fed; 4 = Fed; 5 = Gravid/semigravid; 6 = Total Female																	Labelling details:			First line:			FT.SEN.FR
Body Part (BP): 01 = Whole Adult; 13 = Eggs; 16 = Larvae; 17 = L1; 18 = L2; 19 = L3; 20 = L4; 21 = L1&L2; 22 = L3&L4; 23 = Pupae																				Second line:			SLC.BP.ST.SID

## Sheet: ED1-EN-Huts A1 to A7-Day 1
Experimental design: Field Collections					PROJECT CODE (PC): Avecnet WP2						EXPERIMENT NO (EN): 1								SERIAL NO (SEN):			1
					FORM TYPE (FT):			ED1			SITE (SI):		1
Form Row (FR)	Date of Collection (DT)	COLLECTION ATTRUBUTES																			Valid Collection (VC): 1=yes/wet, 2=missing data/dry	SS Form Serial No. (DSEN)	Notes
		GENERIC											EXPERIMENT SPECIFIC
		Enumeration area (EA)	Cluster (CR)	Compound or Plot (CP)	Household (HH)	Structure/habitat ID (SID)	Method (ME)	Indoor/Outdoor (IN) (1 = in, 2 = out)	Habitat type (HT)	Start Time (ST)	Finish Time (FT)	Holding Period (HP)	Round (RND)	Block (BLK)	House/Hut (SHH)	Station (ST)	Volunteer initials (VI)	Treatment (TR)	Experimental Day (DY)	Other (OTH)
		MARK X FOR ALL VARIABLES WHICH MUST BE RECORDED
							X	X		X	X
A	B	C	D	E	F	G	H	I	J	K	L	M	N	O	P	Q	R	S	T	U	V	W	X
1		3					5	1		19	7				A1			1A	1
2		3					10	1		19	7				A1			1A	1
3		3					11	1		19	7				A1			1A	1
4		3					5	1		19	7				A2			2A	1
5		3					10	1		19	7				A2			2A	1
6		3					11	1		19	7				A2			2A	1
7		3					5	1		19	7				A3			3A	1
8		3					10	1		19	7				A3			3A	1
9		3					11	1		19	7				A3			3A	1
10		3					5	1		19	7				A4			4A	1
11		3					10	1		19	7				A4			4A	1
12		3					11	1		19	7				A4			4A	1
13		3					5	1		19	7				A5			5A	1
14		3					10	1		19	7				A5			5A	1
15		3					11	1		19	7				A5			5A	1
16		3					5	1		19	7				A6			6A	1
17		3					10	1		19	7				A6			6A	1
18		3					11	1		19	7				A6			6A	1
19		3					5	1		19	7				A7			7A	1
20		3					10	1		19	7				A7			7A	1
21		3					11	1		19	7				A7			7A	1
EXPERIMENT SUPERVISORS INITIALS (ESI):																		AND SIGNATURE:
RESPONSIBLE SCIENTISTS INITIALS (RSI:)																		AND SIGNATURE:
Method (ME): 01 = HLC; 02 = ITT; 03 = CDC LT; 04 = Resting box; 05 = Aspirator resting sites; 06 = Floor; 07 = Entry window; 08 = Entry eave; 09 = Entry; 10 = Exit window; 11 = Exit eave; 12 = Exit; 13 = PSC; 14 = Dip; 15 = Substrate; 16 = Emergence trap; 17 = Ovitrap
Habitat type (HT): 01 = Puddles & tire tracks; 02 = Swampy areas; 03 = Mangrove swamp/saltwater marsh; 04 = Drain/ditch; 05 = Construction pit/foundations/man-made hole; 06 = Water storage container; 07 = Rice paddy;
	08 = Raised bed agriculture; 09 = Other agriculture; 10 = Stream/river bed; 11 = Pond; 12 = Other (describe)

## Sheet: ED1-EN-Huts A8 to B3-Day 1
Experimental design: Field Collections					PROJECT CODE (PC): Avecnet WP2						EXPERIMENT NO (EN): 1								SERIAL NO (SEN):			1
					FORM TYPE (FT):			ED1			SITE (SI):		1
Form Row (FR)	Date of Collection (DT)	COLLECTION ATTRUBUTES																			Valid Collection (VC): 1=yes/wet, 2=missing data/dry	SS Form Serial No. (DSEN)	Notes
		GENERIC											EXPERIMENT SPECIFIC
		Enumeration area (EA)	Cluster (CR)	Compound or Plot (CP)	Household (HH)	Structure/habitat ID (SID)	Method (ME)	Indoor/Outdoor (IN) (1 = in, 2 = out)	Habitat type (HT)	Start Time (ST)	Finish Time (FT)	Holding Period (HP)	Round (RND)	Block (BLK)	House/Hut (SHH)	Station (ST)	Volunteer initials (VI)	Treatment (TR)	Experimental Day (DY)	Other (OTH)
		MARK X FOR ALL VARIABLES WHICH MUST BE RECORDED
							X	X		X	X
A	B	C	D	E	F	G	H	I	J	K	L	M	N	O	P	Q	R	S	T	U	V	W	X
1		3					5	1		19	7				A8			8A	1
2		3					10	1		19	7				A8			8A	1
3		3					11	1		19	7				A8			8A	1
4		3					5	1		19	7				A9			9A	1
5		3					10	1		19	7				A9			9A	1
6		3					11	1		19	7				A9			9A	1
7		3					5	1		19	7				B1			10A	1
8		3					10	1		19	7				B1			10A	1
9		3					11	1		19	7				B1			10A	1
10		3					5	1		19	7				B2			11A	1
11		3					10	1		19	7				B2			11A	1
12		3					11	1		19	7				B2			11A	1
13		3					5	1		19	7				B3			12A	1
14		3					10	1		19	7				B3			12A	1
15		3					11	1		19	7				B3			12A	1
16		3					5	1		19	7				B4			13A	1
17		3					10	1		19	7				B4			13A	1
18		3					11	1		19	7				B4			13A	1
EXPERIMENT SUPERVISORS INITIALS (ESI):																		AND SIGNATURE:
RESPONSIBLE SCIENTISTS INITIALS (RSI:)																		AND SIGNATURE:
Method (ME): 01 = HLC; 02 = ITT; 03 = CDC LT; 04 = Resting box; 05 = Aspirator resting sites; 06 = Floor; 07 = Entry window; 08 = Entry eave; 09 = Entry; 10 = Exit window; 11 = Exit eave; 12 = Exit; 13 = PSC; 14 = Dip; 15 = Substrate; 16 = Emergence trap; 17 = Ovitrap
Habitat type (HT): 01 = Puddles & tire tracks; 02 = Swampy areas; 03 = Mangrove swamp/saltwater marsh; 04 = Drain/ditch; 05 = Construction pit/foundations/man-made hole; 06 = Water storage container; 07 = Rice paddy;
	08 = Raised bed agriculture; 09 = Other agriculture; 10 = Stream/river bed; 11 = Pond; 12 = Other (describe)

## Sheet: ED1-EN-Huts A1 to A7-Day 2
Experimental design: Field Collections					PROJECT CODE (PC): Avecnet WP2						EXPERIMENT NO (EN): 1								SERIAL NO (SEN):			1
					FORM TYPE (FT):			ED1			SITE (SI):		1
Form Row (FR)	Date of Collection (DT)	COLLECTION ATTRUBUTES																			Valid Collection (VC): 1=yes/wet, 2=missing data/dry	SS Form Serial No. (DSEN)	Notes
		GENERIC											EXPERIMENT SPECIFIC
		Enumeration area (EA)	Cluster (CR)	Compound or Plot (CP)	Household (HH)	Structure/habitat ID (SID)	Method (ME)	Indoor/Outdoor (IN) (1 = in, 2 = out)	Habitat type (HT)	Start Time (ST)	Finish Time (FT)	Holding Period (HP)	Round (RND)	Block (BLK)	House/Hut (SHH)	Station (ST)	Volunteer initials (VI)	Treatment (TR)	Experimental Day (DY)	Other (OTH)
		MARK X FOR ALL VARIABLES WHICH MUST BE RECORDED
							X	X		X	X
A	B	C	D	E	F	G	H	I	J	K	L	M	N	O	P	Q	R	S	T	U	V	W	X
1		3					5	1		19	7				A1			13B	2
2		3					10	1		19	7				A1			13B	2
3		3					11	1		19	7				A1			13B	2
4		3					5	1		19	7				A2			1A	2
5		3					10	1		19	7				A2			1A	2
6		3					11	1		19	7				A2			1A	2
7		3					5	1		19	7				A3			2A	2
8		3					10	1		19	7				A3			2A	2
9		3					11	1		19	7				A3			2A	2
10		3					5	1		19	7				A4			3A	2
11		3					10	1		19	7				A4			3A	2
12		3					11	1		19	7				A4			3A	2
13		3					5	1		19	7				A5			4A	2
14		3					10	1		19	7				A5			4A	2
15		3					11	1		19	7				A5			4A	2
16		3					5	1		19	7				A6			5A	2
17		3					10	1		19	7				A6			5A	2
18		3					11	1		19	7				A6			5A	2
19		3					5	1		19	7				A7			6A	2
20		3					10	1		19	7				A7			6A	2
21		3					11	1		19	7				A7			6A	2
EXPERIMENT SUPERVISORS INITIALS (ESI):																		AND SIGNATURE:
RESPONSIBLE SCIENTISTS INITIALS (RSI:)																		AND SIGNATURE:
Method (ME): 01 = HLC; 02 = ITT; 03 = CDC LT; 04 = Resting box; 05 = Aspirator resting sites; 06 = Floor; 07 = Entry window; 08 = Entry eave; 09 = Entry; 10 = Exit window; 11 = Exit eave; 12 = Exit; 13 = PSC; 14 = Dip; 15 = Substrate; 16 = Emergence trap; 17 = Ovitrap
Habitat type (HT): 01 = Puddles & tire tracks; 02 = Swampy areas; 03 = Mangrove swamp/saltwater marsh; 04 = Drain/ditch; 05 = Construction pit/foundations/man-made hole; 06 = Water storage container; 07 = Rice paddy;
	08 = Raised bed agriculture; 09 = Other agriculture; 10 = Stream/river bed; 11 = Pond; 12 = Other (describe)

## Sheet: ED1-EN-Huts A8 to B3-Day 2
Experimental design: Field Collections					PROJECT CODE (PC): Avecnet WP2						EXPERIMENT NO (EN): 1								SERIAL NO (SEN):			1
					FORM TYPE (FT):			ED1			SITE (SI):		1
Form Row (FR)	Date of Collection (DT)	COLLECTION ATTRUBUTES																			Valid Collection (VC): 1=yes/wet, 2=missing data/dry	SS Form Serial No. (DSEN)	Notes
		GENERIC											EXPERIMENT SPECIFIC
		Enumeration area (EA)	Cluster (CR)	Compound or Plot (CP)	Household (HH)	Structure/habitat ID (SID)	Method (ME)	Indoor/Outdoor (IN) (1 = in, 2 = out)	Habitat type (HT)	Start Time (ST)	Finish Time (FT)	Holding Period (HP)	Round (RND)	Block (BLK)	House/Hut (SHH)	Station (ST)	Volunteer initials (VI)	Treatment (TR)	Experimental Day (DY)	Other (OTH)
		MARK X FOR ALL VARIABLES WHICH MUST BE RECORDED
							X	X		X	X
A	B	C	D	E	F	G	H	I	J	K	L	M	N	O	P	Q	R	S	T	U	V	W	X
1		3					5	1		19	7				A8			7A	2
2		3					10	1		19	7				A8			7A	2
3		3					11	1		19	7				A8			7A	2
4		3					5	1		19	7				A9			8A	2
5		3					10	1		19	7				A9			8A	2
6		3					11	1		19	7				A9			8A	2
7		3					5	1		19	7				B1			9A	2
8		3					10	1		19	7				B1			9A	2
9		3					11	1		19	7				B1			9A	2
10		3					5	1		19	7				B2			10A	2
11		3					10	1		19	7				B2			10A	2
12		3					11	1		19	7				B2			10A	2
13		3					5	1		19	7				B3			11A	2
14		3					10	1		19	7				B3			11A	2
15		3					11	1		19	7				B3			11A	2
16		3					5	1		19	7				B4			12A	2
17		3					10	1		19	7				B4			12A	2
18		3					11	1		19	7				B4			12A	2
EXPERIMENT SUPERVISORS INITIALS (ESI):																		AND SIGNATURE:
RESPONSIBLE SCIENTISTS INITIALS (RSI:)																		AND SIGNATURE:
Method (ME): 01 = HLC; 02 = ITT; 03 = CDC LT; 04 = Resting box; 05 = Aspirator resting sites; 06 = Floor; 07 = Entry window; 08 = Entry eave; 09 = Entry; 10 = Exit window; 11 = Exit eave; 12 = Exit; 13 = PSC; 14 = Dip; 15 = Substrate; 16 = Emergence trap; 17 = Ovitrap
Habitat type (HT): 01 = Puddles & tire tracks; 02 = Swampy areas; 03 = Mangrove swamp/saltwater marsh; 04 = Drain/ditch; 05 = Construction pit/foundations/man-made hole; 06 = Water storage container; 07 = Rice paddy;
	08 = Raised bed agriculture; 09 = Other agriculture; 10 = Stream/river bed; 11 = Pond; 12 = Other (describe)

## Sheet: ED1-EN-Huts A1 to A7-Day 3
Experimental design: Field Collections					PROJECT CODE (PC): Avecnet WP2						EXPERIMENT NO (EN): 1								SERIAL NO (SEN):			1
					FORM TYPE (FT):			ED1			SITE (SI):		1
Form Row (FR)	Date of Collection (DT)	COLLECTION ATTRUBUTES																			Valid Collection (VC): 1=yes/wet, 2=missing data/dry	SS Form Serial No. (DSEN)	Notes
		GENERIC											EXPERIMENT SPECIFIC
		Enumeration area (EA)	Cluster (CR)	Compound or Plot (CP)	Household (HH)	Structure/habitat ID (SID)	Method (ME)	Indoor/Outdoor (IN) (1 = in, 2 = out)	Habitat type (HT)	Start Time (ST)	Finish Time (FT)	Holding Period (HP)	Round (RND)	Block (BLK)	House/Hut (SHH)	Station (ST)	Volunteer initials (VI)	Treatment (TR)	Experimental Day (DY)	Other (OTH)
		MARK X FOR ALL VARIABLES WHICH MUST BE RECORDED
							X	X		X	X
A	B	C	D	E	F	G	H	I	J	K	L	M	N	O	P	Q	R	S	T	U	V	W	X
1		3					5	1		19	7				A1			12B	3
2		3					10	1		19	7				A1			12B	3
3		3					11	1		19	7				A1			12B	3
4		3					5	1		19	7				A2			13B	3
5		3					10	1		19	7				A2			13B	3
6		3					11	1		19	7				A2			13B	3
7		3					5	1		19	7				A3			1A	3
8		3					10	1		19	7				A3			1A	3
9		3					11	1		19	7				A3			1A	3
10		3					5	1		19	7				A4			2A	3
11		3					10	1		19	7				A4			2A	3
12		3					11	1		19	7				A4			2A	3
13		3					5	1		19	7				A5			3A	3
14		3					10	1		19	7				A5			3A	3
15		3					11	1		19	7				A5			3A	3
16		3					5	1		19	7				A6			4A	3
17		3					10	1		19	7				A6			4A	3
18		3					11	1		19	7				A6			4A	3
19		3					5	1		19	7				A7			5A	3
20		3					10	1		19	7				A7			5A	3
21		3					11	1		19	7				A7			5A	3
EXPERIMENT SUPERVISORS INITIALS (ESI):																		AND SIGNATURE:
RESPONSIBLE SCIENTISTS INITIALS (RSI:)																		AND SIGNATURE:
Method (ME): 01 = HLC; 02 = ITT; 03 = CDC LT; 04 = Resting box; 05 = Aspirator resting sites; 06 = Floor; 07 = Entry window; 08 = Entry eave; 09 = Entry; 10 = Exit window; 11 = Exit eave; 12 = Exit; 13 = PSC; 14 = Dip; 15 = Substrate; 16 = Emergence trap; 17 = Ovitrap
Habitat type (HT): 01 = Puddles & tire tracks; 02 = Swampy areas; 03 = Mangrove swamp/saltwater marsh; 04 = Drain/ditch; 05 = Construction pit/foundations/man-made hole; 06 = Water storage container; 07 = Rice paddy;
	08 = Raised bed agriculture; 09 = Other agriculture; 10 = Stream/river bed; 11 = Pond; 12 = Other (describe)

## Sheet: ED1-EN-Huts A8 to B3-Day 3
Experimental design: Field Collections					PROJECT CODE (PC): Avecnet WP2						EXPERIMENT NO (EN): 1								SERIAL NO (SEN):			1
					FORM TYPE (FT):			ED1			SITE (SI):		1
Form Row (FR)	Date of Collection (DT)	COLLECTION ATTRUBUTES																			Valid Collection (VC): 1=yes/wet, 2=missing data/dry	SS Form Serial No. (DSEN)	Notes
		GENERIC											EXPERIMENT SPECIFIC
		Enumeration area (EA)	Cluster (CR)	Compound or Plot (CP)	Household (HH)	Structure/habitat ID (SID)	Method (ME)	Indoor/Outdoor (IN) (1 = in, 2 = out)	Habitat type (HT)	Start Time (ST)	Finish Time (FT)	Holding Period (HP)	Round (RND)	Block (BLK)	House/Hut (SHH)	Station (ST)	Volunteer initials (VI)	Treatment (TR)	Experimental Day (DY)	Other (OTH)
		MARK X FOR ALL VARIABLES WHICH MUST BE RECORDED
							X	X		X	X
A	B	C	D	E	F	G	H	I	J	K	L	M	N	O	P	Q	R	S	T	U	V	W	X
1		3					5	1		19	7				A8			6A	3
2		3					10	1		19	7				A8			6A	3
3		3					11	1		19	7				A8			6A	3
4		3					5	1		19	7				A9			7A	3
5		3					10	1		19	7				A9			7A	3
6		3					11	1		19	7				A9			7A	3
7		3					5	1		19	7				B1			8A	3
8		3					10	1		19	7				B1			8A	3
9		3					11	1		19	7				B1			8A	3
10		3					5	1		19	7				B2			9A	3
11		3					10	1		19	7				B2			9A	3
12		3					11	1		19	7				B2			9A	3
13		3					5	1		19	7				B3			10A	3
14		3					10	1		19	7				B3			10A	3
15		3					11	1		19	7				B3			10A	3
16		3					5	1		19	7				B4			11A	3
17		3					10	1		19	7				B4			11A	3
18		3					11	1		19	7				B4			11A	3
EXPERIMENT SUPERVISORS INITIALS (ESI):																		AND SIGNATURE:
RESPONSIBLE SCIENTISTS INITIALS (RSI:)																		AND SIGNATURE:
Method (ME): 01 = HLC; 02 = ITT; 03 = CDC LT; 04 = Resting box; 05 = Aspirator resting sites; 06 = Floor; 07 = Entry window; 08 = Entry eave; 09 = Entry; 10 = Exit window; 11 = Exit eave; 12 = Exit; 13 = PSC; 14 = Dip; 15 = Substrate; 16 = Emergence trap; 17 = Ovitrap
Habitat type (HT): 01 = Puddles & tire tracks; 02 = Swampy areas; 03 = Mangrove swamp/saltwater marsh; 04 = Drain/ditch; 05 = Construction pit/foundations/man-made hole; 06 = Water storage container; 07 = Rice paddy;
	08 = Raised bed agriculture; 09 = Other agriculture; 10 = Stream/river bed; 11 = Pond; 12 = Other (describe)

## Sheet: ED1-EN-Huts A1 to A7-Day 4
Experimental design: Field Collections					PROJECT CODE (PC): Avecnet WP2						EXPERIMENT NO (EN): 1								SERIAL NO (SEN):			1
					FORM TYPE (FT):			ED1			SITE (SI):		1
Form Row (FR)	Date of Collection (DT)	COLLECTION ATTRUBUTES																			Valid Collection (VC): 1=yes/wet, 2=missing data/dry	SS Form Serial No. (DSEN)	Notes
		GENERIC											EXPERIMENT SPECIFIC
		Enumeration area (EA)	Cluster (CR)	Compound or Plot (CP)	Household (HH)	Structure/habitat ID (SID)	Method (ME)	Indoor/Outdoor (IN) (1 = in, 2 = out)	Habitat type (HT)	Start Time (ST)	Finish Time (FT)	Holding Period (HP)	Round (RND)	Block (BLK)	House/Hut (SHH)	Station (ST)	Volunteer initials (VI)	Treatment (TR)	Experimental Day (DY)	Other (OTH)
		MARK X FOR ALL VARIABLES WHICH MUST BE RECORDED
							X	X		X	X
A	B	C	D	E	F	G	H	I	J	K	L	M	N	O	P	Q	R	S	T	U	V	W	X
1		3					5	1		19	7				A1			11B	4
2		3					10	1		19	7				A1			11B	4
3		3					11	1		19	7				A1			11B	4
4		3					5	1		19	7				A2			12B	4
5		3					10	1		19	7				A2			12B	4
6		3					11	1		19	7				A2			12B	4
7		3					5	1		19	7				A3			13B	4
8		3					10	1		19	7				A3			13B	4
9		3					11	1		19	7				A3			13B	4
10		3					5	1		19	7				A4			1A	4
11		3					10	1		19	7				A4			1A	4
12		3					11	1		19	7				A4			1A	4
13		3					5	1		19	7				A5			2A	4
14		3					10	1		19	7				A5			2A	4
15		3					11	1		19	7				A5			2A	4
16		3					5	1		19	7				A6			3A	4
17		3					10	1		19	7				A6			3A	4
18		3					11	1		19	7				A6			3A	4
19		3					5	1		19	7				A7			4A	4
20		3					10	1		19	7				A7			4A	4
21		3					11	1		19	7				A7			4A	4
EXPERIMENT SUPERVISORS INITIALS (ESI):																		AND SIGNATURE:
RESPONSIBLE SCIENTISTS INITIALS (RSI:)																		AND SIGNATURE:
Method (ME): 01 = HLC; 02 = ITT; 03 = CDC LT; 04 = Resting box; 05 = Aspirator resting sites; 06 = Floor; 07 = Entry window; 08 = Entry eave; 09 = Entry; 10 = Exit window; 11 = Exit eave; 12 = Exit; 13 = PSC; 14 = Dip; 15 = Substrate; 16 = Emergence trap; 17 = Ovitrap
Habitat type (HT): 01 = Puddles & tire tracks; 02 = Swampy areas; 03 = Mangrove swamp/saltwater marsh; 04 = Drain/ditch; 05 = Construction pit/foundations/man-made hole; 06 = Water storage container; 07 = Rice paddy;
	08 = Raised bed agriculture; 09 = Other agriculture; 10 = Stream/river bed; 11 = Pond; 12 = Other (describe)

## Sheet: ED1-EN-Huts A8 to B3-Day 4
Experimental design: Field Collections					PROJECT CODE (PC): Avecnet WP2						EXPERIMENT NO (EN): 1								SERIAL NO (SEN):			1
					FORM TYPE (FT):			ED1			SITE (SI):		1
Form Row (FR)	Date of Collection (DT)	COLLECTION ATTRUBUTES																			Valid Collection (VC): 1=yes/wet, 2=missing data/dry	SS Form Serial No. (DSEN)	Notes
		GENERIC											EXPERIMENT SPECIFIC
		Enumeration area (EA)	Cluster (CR)	Compound or Plot (CP)	Household (HH)	Structure/habitat ID (SID)	Method (ME)	Indoor/Outdoor (IN) (1 = in, 2 = out)	Habitat type (HT)	Start Time (ST)	Finish Time (FT)	Holding Period (HP)	Round (RND)	Block (BLK)	House/Hut (SHH)	Station (ST)	Volunteer initials (VI)	Treatment (TR)	Experimental Day (DY)	Other (OTH)
		MARK X FOR ALL VARIABLES WHICH MUST BE RECORDED
							X	X		X	X
A	B	C	D	E	F	G	H	I	J	K	L	M	N	O	P	Q	R	S	T	U	V	W	X
1		3					5	1		19	7				A8			5A	4
2		3					10	1		19	7				A8			5A	4
3		3					11	1		19	7				A8			5A	4
4		3					5	1		19	7				A9			6A	4
5		3					10	1		19	7				A9			6A	4
6		3					11	1		19	7				A9			6A	4
7		3					5	1		19	7				B1			7A	4
8		3					10	1		19	7				B1			7A	4
9		3					11	1		19	7				B1			7A	4
10		3					5	1		19	7				B2			8A	4
11		3					10	1		19	7				B2			8A	4
12		3					11	1		19	7				B2			8A	4
13		3					5	1		19	7				B3			9A	4
14		3					10	1		19	7				B3			9A	4
15		3					11	1		19	7				B3			9A	4
16		3					5	1		19	7				B4			10A	4
17		3					10	1		19	7				B4			10A	4
18		3					11	1		19	7				B4			10A	4
EXPERIMENT SUPERVISORS INITIALS (ESI):																		AND SIGNATURE:
RESPONSIBLE SCIENTISTS INITIALS (RSI:)																		AND SIGNATURE:
Method (ME): 01 = HLC; 02 = ITT; 03 = CDC LT; 04 = Resting box; 05 = Aspirator resting sites; 06 = Floor; 07 = Entry window; 08 = Entry eave; 09 = Entry; 10 = Exit window; 11 = Exit eave; 12 = Exit; 13 = PSC; 14 = Dip; 15 = Substrate; 16 = Emergence trap; 17 = Ovitrap
Habitat type (HT): 01 = Puddles & tire tracks; 02 = Swampy areas; 03 = Mangrove swamp/saltwater marsh; 04 = Drain/ditch; 05 = Construction pit/foundations/man-made hole; 06 = Water storage container; 07 = Rice paddy;
	08 = Raised bed agriculture; 09 = Other agriculture; 10 = Stream/river bed; 11 = Pond; 12 = Other (describe)

[truncated: 53 more sheets: ED1-EN-Huts A1 to A7-Day 5, ED1-EN-Huts A8 to B3-Day 5, ED1-EN-Huts A1 to A7-Day 6, ED1-EN-Huts A8 to B3-Day 6, ED1-EN-Huts A1 to A7-Day 7, ED1-EN-Huts A8 to B3-Day 7, ED1-EN-Huts A1 to A7-Day 8, ED1-EN-Huts A8 to B3-Day 8, ED1-EN-Huts A1 to A7-Day 9, ED1-EN-Huts A8 to B3-Day 9, ED1-EN-Huts A1 to A7-Day 10, ED1-EN-Huts A8 to B3-Day 10, ED1-EN-Huts A1 to A7-Day 11, ED1-EN-Huts A8 to B3-Day 11, ED1-EN-Huts A1 to A7-Day 12, ED1-EN-Huts A8 to B3-Day 12, ED1-EN-Huts A1 to A7-Day 13, ED1-EN-Huts A8 to B3-Day 13, ED1-EN-Huts A1 to A7-Day 14, ED1-EN-Huts A8 to B3-Day 14 …]
