# Supplementary material for: Control of Malaria Vector Mosquitoes by Insecticide-Treated Combinations of Window Screens and Eave Baffles
Source: Emerg Infect Dis. 2017 May;23(5):782–9. doi: 10.3201/eid2305.160662 (PMC5403053; doi:10.3201/eid2305.160662)
Supplement: Technical Appendix 2 — Estimated mortality rates of both malaria vector species in houses with each of the 39 combinations of treatments for indoor residual spraying and window screens and eave baffles, as well all practically relevant statistical contrasts between them, Tanzania. [file 16-0662-Techapp-s2.xlsx]

## Sheet: Mortality Anopheles funestus
Technical Appendix 2; Table 1. Estimated mortality rates of Anopheles funestus in houses with each of the 39 combinations of treatments for indoor residual spraying and window screens and eave baffles
IRS Treatment	WSEB Treatment number	WSEB Treatment description	Eaves baffled		Window screened	Treatment of WSEBs			Beta	SEM	Mean Mortality	Lower 90% CI	Upper 95% CI
			Entrances	Exits		LC (mg/m2)	PM (g/m2)	BA
Water only	1	Full negative control: No insecticide or trapping	Yes	No	No	0	0	No	-1.6582	0.4986	0.160004	0.0668911	0.336051		Description
Water only	2	Partial negative control: Trapping without insecticide	Yes	Yes	Yes	0	0	No	-0.8183	0.3996	0.306125	0.16777	0.49123
Water only	3	Partial negative control: Trapping without insecticide	Yes	Yes	Yes	0	0	Yes	-0.6313	0.4018	0.347216	0.194845	0.538978
Water only	4	Trapping plus long-lasting LC+BA treatment	Yes	Yes	Yes	55	0	Yes	1.3773	0.4267	0.798557	0.632038	0.901467
Water only	5	Trapping plus varying dose PM treatments	Yes	Yes	Yes	0	1	No	1.5553	0.5574	0.825678	0.613677	0.933876
Water only	6		Yes	Yes	Yes	0	2	No	1.8628	0.6139	0.865623	0.659161	0.95547
Water only	7		Yes	Yes	Yes	0	4	No	1.7525	0.5632	0.852268	0.656701	0.945647
Water only	8	Trapping plus varying dose PM treatments with BA	Yes	Yes	Yes	0	1	Yes	1.5794	0.4457	0.82912	0.669479	0.920779
Water only	9		Yes	Yes	Yes	0	2	Yes	1.448	0.5684	0.80969	0.582717	0.92838
Water only	10		Yes	Yes	Yes	0	4	Yes	0.358	0.478	0.588556	0.35919	0.784972
Water only	11	Trapping plus long-lasting LC+BA treatment supplemented with varying doses of PM	Yes	Yes	Yes	55	1	Yes	1.1246	0.5042	0.754841	0.534039	0.892144
Water only	12		Yes	Yes	Yes	55	2	Yes	0.5977	0.3762	0.64513	0.465144	0.791675
Water only	13		Yes	Yes	Yes	55	4	Yes	1.0169	0.4095	0.734368	0.553366	0.860509
LC (30 mg/m2)	1	Full negative control: No insecticide or trapping	Yes	No	No	0	0	No	1.7448	0.452	0.851296	0.702427	0.932813
LC (30 mg/m2)	2	Partial negative control: Trapping without insecticide	Yes	Yes	Yes	0	0	No	1.0221	0.365	0.735381	0.57608	0.850369
LC (30 mg/m2)	3	Partial negative control: Trapping without insecticide	Yes	Yes	Yes	0	0	Yes	1.0155	0.4159	0.734095	0.549917	0.861841
LC (30 mg/m2)	4	Trapping plus long-lasting LC+BA treatment	Yes	Yes	Yes	55	0	Yes	0.9564	0.5194	0.7224	0.484599	0.878086
LC (30 mg/m2)	5	Trapping plus varying dose PM treatments	Yes	Yes	Yes	0	1	No	1.6728	0.5647	0.841949	0.637837	0.941564
LC (30 mg/m2)	6		Yes	Yes	Yes	0	2	No	0.7392	0.5258	0.676821	0.427669	0.854429
LC (30 mg/m2)	7		Yes	Yes	Yes	0	4	No	1.7255	0.7061	0.848836	0.584566	0.957281
LC (30 mg/m2)	8	Trapping plus varying dose PM treatments with BA	Yes	Yes	Yes	0	1	Yes	1.4195	0.5655	0.80526	0.577159	0.926073
LC (30 mg/m2)	9		Yes	Yes	Yes	0	2	Yes	1.2601	0.5269	0.779043	0.5566	0.908281
LC (30 mg/m2)	10		Yes	Yes	Yes	0	4	Yes	1.9498	0.5951	0.875425	0.686413	0.957556
LC (30 mg/m2)	11	Trapping plus long-lasting LC+BA treatment supplemented with varying doses of PM	Yes	Yes	Yes	55	1	Yes	0.6705	0.4996	0.661615	0.423428	0.838853
LC (30 mg/m2)	12		Yes	Yes	Yes	55	2	Yes	1.1012	0.4157	0.750485	0.571121	0.871689
LC (30 mg/m2)	13		Yes	Yes	Yes	55	4	Yes	1.7073	0.495	0.846486	0.676361	0.935686
PM (2g/m2)	1	Full negative control: No insecticide or trapping	Yes	No	No	0	0	No	1.4833	0.5338	0.815071	0.607556	0.926187
PM (2g/m2)	2	Partial negative control: Trapping without insecticide	Yes	Yes	Yes	0	0	No	1.0239	0.4553	0.735732	0.532831	0.871724
PM (2g/m2)	3	Partial negative control: Trapping without insecticide	Yes	Yes	Yes	0	0	Yes	0.938	0.4664	0.718695	0.505964	0.864379
PM (2g/m2)	4	Trapping plus long-lasting LC+BA treatment	Yes	Yes	Yes	55	0	Yes	1.0702	0.4343	0.744635	0.554525	0.872298
PM (2g/m2)	5	Trapping plus varying dose PM treatments	Yes	Yes	Yes	0	1	No	3.4925	1.0478	0.970474	0.808271	0.996113
PM (2g/m2)	6		Yes	Yes	Yes	0	2	No	2.2192	0.4856	0.90196	0.780301	0.959727
PM (2g/m2)	7		Yes	Yes	Yes	0	4	No	3.3992	1.0593	0.96768	0.789676	0.995829
PM (2g/m2)	8	Trapping plus varying dose PM treatments with BA	Yes	Yes	Yes	0	1	Yes	2.5046	0.6001	0.924464	0.790577	0.975417
PM (2g/m2)	9		Yes	Yes	Yes	0	2	Yes	2.1652	0.6732	0.897081	0.69967	0.970248
PM (2g/m2)	10		Yes	Yes	Yes	0	4	Yes	22.1182	0	1	1	1
PM (2g/m2)	11	Trapping plus long-lasting LC+BA treatment supplemented with varying doses of PM	Yes	Yes	Yes	55	1	Yes	1.3191	0.488	0.789032	0.589675	0.906834
PM (2g/m2)	12		Yes	Yes	Yes	55	2	Yes	2.4816	0.6009	0.922842	0.78648	0.974897
PM (2g/m2)	13		Yes	Yes	Yes	55	4	Yes	1.6437	0.626	0.838038	0.602703	0.946377
*BA, binding agent; CI, confidence interval; LC, lambda-cyhalothin; PM, primiphos-methyl; SEM, standard error of the mean; WSEB, window screens and eave baffles.

## Sheet: Mortality ORs-An funestus
Article DOI: http://dx.doi.org/10.3201/eid2305/160662
Technical Appendix 2 Table 1. All practically relevant statisical contrasts between estimated mortality rates of Anopheles funestuswith different combinations of treatments for indoor residual spraying and window screens and eave baffles
REFERENCE TREATMENT:		IRS Treatment:	LC (30 mg/m2)	PM (2 g/m2)	Water	Water	Water	Water	Water	Water	Water	Water	Water	Water	Water	Water	Water
		WSEB Treatment number:	1	1	1	2	3	4	5	6	7	8	9	10	11	12	13
		WSEB Treatment description:	Full negative control: No insecticide or trapping	Full negative control: No insecticide or trapping	Full negative control: No insecticide or trapping	Partial negative control: Trapping without insecticide	Partial negative control: Trapping without insecticide	Trapping plus long-lasting LC and BA treatment	Trapping plus 1g/m2 PM	Trapping plus 2g/m2 PM	Trapping plus 4g/m2 PM	Trapping plus 1g/m2 PM and BA	Trapping plus 2g/m2 PM and BA	Trapping plus 4g/m2 PM and BA	Trapping plus LC, 1g/m2 PM and BA	Trapping plus LC, 2g/m2 PM and BA	Trapping plus LC, 4g/m2 PM and BA
TEST TREATMENT			WSEBs only versus IRS only		WSEBs only versus other WSEBs only
IRS Treatment	WSEB Treatment number	WSEB Treatment description
Water only	1	Full negative control: No insecticide or trapping	0.02 [0, 0.07]***	0.02 [0.00, 0.11]***	1 [NA]	0.27 [0.07, 1.14]	0.24 [0.07, 0.85]*	0.03 [0.01, 0.14]***	0.02 [0, 0.09]***	0.02 [0.00, 0.10]***	0.02 [0.00, 0.09]***	0.03 [0.01, 0.12]***	0.02 [0.00, 0.12]***	0.07 [0.02, 0.31]***	0.03 [0.01, 0.15]***	0.08 [0.02, 0.27]***	0.03 [0.01, 0.14]***
Water only	2	Partial negative control: Trapping without insecticide	0.06 [0.02, 0.20]***	0.08 [0.02, 0.29]***	3.64 [0.88, 15.07]	1 [NA]	0.87 [0.26, 2.92]	0.12 [0.04, 0.39]***	0.06 [0.02, 0.27]***	0.06 [0.01, 0.28]***	0.06 [0.01, 0.26]***	0.10 [0.03, 0.35]***	0.08 [0.02, 0.33]***	0.27 [0.08, 0.94]*	0.10 [0.03, 0.39]***	0.28 [0.09, 0.89]*	0.11 [0.03, 0.37]***
Water only	3	Partial negative control: Trapping without insecticide	0.07 [0.02, 0.25]***	0.09 [0.02, 0.36]***	4.22 [1.17, 15.17]*	1.16 [0.34, 3.91]	1 [1, 1]	0.14 [0.04, 0.48]**	0.07 [0.02, 0.31]***	0.07 [0.02, 0.34]***	0.07 [0.02, 0.29]***	0.12 [0.03, 0.40]***	0.09 [0.02, 0.40]**	0.31 [0.09, 1.04]	0.12 [0.03, 0.48]**	0.32 [0.11, 0.93]*	0.12 [0.03, 0.45]**
Water only	4	Trapping plus long-lasting LC and BA treatment	0.55 [0.17, 1.80]	0.60 [0.15, 2.37]	30.69 [7, 134.56]***	8.43 [2.56, 27.72]	7.28 [2.1, 25.19]**	1 [1, 1]	0.94 [0.22, 3.98]	0.53 [0.13, 2.26]	0.51 [0.13, 2.09]	0.86 [0.26, 2.79]	0.67 [0.16, 2.84]	2.25 [0.62, 8.13]	0.84 [0.24, 2.93]	2.35 [0.72, 7.68]	0.91 [0.28, 2.92]
Water only	5	Trapping plus 1g/m2 PM	0.96 [0.23, 4.00]	1.15 [0.23, 5.74]	56.62 [10.68, 300.14]***	15.64 [3.72, 65.8]	13.41 [3.22, 55.79]***	1.86 [0.44, 7.88]	1 [1, 1]	1.00 [0.18, 5.39]	1.07 [0.23, 5.08]	1.59 [0.36, 6.99]	1.24 [0.25, 6.08]	4.14 [0.90, 19.08]	1.56 [0.34, 7.17]	4.34 [1.08, 17.48]*	1.67 [0.41, 6.86]
Water only	6	Trapping plus 2g/m2 PM	1.05 [0.23, 4.82]	1.22 [0.24, 6.24]	60.62 [10.64, 345.46]***	16.59 [3.77, 72.96]	14.34 [3.11, 66.11]***	1.98 [0.46, 8.51]	1.08 [0.2, 5.87]	1 [1, 1]	1.03 [0.19, 5.58]	1.05 [0.24, 4.59]	1.31 [0.24, 7.12]	4.43 [0.93, 21.04]	1.67 [0.34, 8.13]	4.62 [1.04, 20.50]*	1.77 [0.41, 7.70]
Water only	7	Trapping plus 4g/m2 PM	1.11 [0.28, 4.41]	1.29 [0.26, 6.39]	62.73 [11.78, 334.14]***	17.24 [4.07, 73.09]	14.84 [3.7, 59.52]***	2.04 [0.5, 8.37]	1.11 [0.23, 5.31]	1.10 [0.20, 5.89]	1 [1, 1]	1.75 [0.40, 7.78]	1.36 [0.28, 6.74]	4.59 [1.00, 21.07]	1.72 [0.39, 7.54]	4.80 [1.17, 19.72]*	1.84 [0.46, 7.33]
Water only	8	Trapping plus 1g/m2 PM and BA	0.61 [0.16, 2.23]	0.72 [0.17, 3.07]	35.98 [8.51, 152.14]***	9.87 [2.87, 33.88]	8.55 [2.5, 29.26]***	1.17 [0.36, 3.81]	0.64 [0.15, 2.79]	0.62 [0.14, 2.69]	0.60 [0.14, 2.65]	1 [1, 1]	0.08 [0.02, 0.38]	2.63 [0.74, 9.36]	0.99 [0.24, 4.07]	2.75 [0.86, 8.77]	1.06 [0.29, 3.90]
Water only	9	Trapping plus 2g/m2 PM and BA	0.75 [0.18, 3.12]	0.95 [0.19, 4.75]	46.25 [8.43, 253.70]***	12.73 [3.08, 52.58]	10.96 [2.5, 47.97]***	1.51 [0.35, 6.45]	0.81 [0.17, 4.01]	0.80 [0.15, 4.32]	0.77 [0.16, 3.82]	1.29 [0.29, 5.85]	1 [1, 1]	3.39 [0.72, 16.03]	1.27 [0.27, 5.92]	3.55 [0.84, 15.04]	1.36 [0.33, 5.61]
Water only	10	Trapping plus 4g/m2 PM and BA	0.22 [0.06, 0.80]*	0.27 [0.06, 1.23]	13.62 [3.23, 57.54]***	3.76 [1.06, 13.29]	3.24 [0.97, 10.85]	2.24 [0.62, 8.11]	0.24 [0.05, 1.12]	0.24 [0.05, 1.12]	0.23 [0.05, 1.05]	0.38 [0.11, 1.36]	0.89 [0.19, 4.18]	1 [1, 1]	0.38 [0.09, 1.65]	1.05 [0.34, 3.19]	0.40 [0.10, 1.56]
Water only	11	Trapping plus LC, 1g/m2 PM and BA	0.97 [0.28, 3.31]	0.76 [0.17, 3.33]	36.43 [6.89, 192.66]***	9.99 [2.59, 38.63]	8.6 [2.09, 35.36]**	1.19 [0.34, 4.13]	0.64 [0.14, 2.93]	0.64 [0.13, 3.09]	0.60 [0.14, 2.63]	1.02 [0.25, 4.21]	0.79 [0.17, 3.67]	0.79 [0.18, 3.45]	1 [1, 1]	2.78 [0.70, 11.11]	1.08 [0.32, 3.56]
Water only	12	Trapping plus LC, 2g/m2 PM and BA	0.21 [0.06, 0.69]*	0.26 [0.06, 1.07]	13.02 [3.68, 46.03]***	3.59 [1.13, 11.44]	3.07 [1.07, 8.81]*	2.35 [0.72, 7.66]	0.23 [0.06, 0.93]*	0.23 [0.05, 0.99]*	0.22 [0.05, 0.88]*	0.36 [0.11, 1.16]	0.28 [0.07, 1.17]	0.28 [0.09, 0.86]	0.36 [0.09, 1.45]	1 [1, 1]	0.38 [0.11, 1.36]
Water only	13	Trapping plus LC, 4g/m2 PM and BA	0.65 [0.21, 1.95]	0.74 [0.19, 2.88]	34.04 [7.07, 163.83]***	9.35 [2.69, 32.54]	8.06 [2.22, 29.22]**	1.11 [0.35, 3.58]	0.61 [0.15, 2.49]	0.60 [0.14, 2.59]	0.57 [0.14, 2.24]	0.99 [0.27, 3.63]	0.74 [0.18, 3.03]	0.74 [0.19, 2.87]	0.94 [0.28, 3.10]	2.60 [0.74, 9.22]
			KEY	P<0.10	P<0.05	P<0.01	P<0.001
			OR<1:		*	**	***
			OR>1		*	**	***
*BA, binding agent; CI, confidence interval; LC, lambda-cyhalothin; OR, odds ratio; PM, primiphos-methyl; SEM, standard error of the mean; WSEB, window screens and eave baffles.

## Sheet: Mortality ORs-An arabiensis
Technical Appendix 2 Table 2. All practically relevant statisical contrasts between estimated mortality rates of Anopheles arabiensiswith different combinations of treatments for indoor residual spraying and window screens and eave baffles
REFERENCE TREATMENT:		IRS Treatment:	LC (30 mg/m2)	PM (2 g/m2)	Water	Water	Water	Water	Water	Water	Water	Water	Water	Water	Water	Water	Water
		WSEB Treatment number:	1	1	1	2	3	4	5	6	7	8	9	10	11	12	13
		WSEB Treatment description:	Full negative control: No insecticide or trapping	Full negative control: No insecticide or trapping	Full negative control: No insecticide or trapping	Partial negative control: Trapping without insecticide	Partial negative control: Trapping without insecticide	Trapping plus long-lasting LC and BA treatment	Trapping plus 1g/m2 PM	Trapping plus 2g/m2 PM	Trapping plus 4g/m2 PM	Trapping plus 1g/m2 PM and BA	Trapping plus 2g/m2 PM and BA	Trapping plus 4g/m2 PM and BA	Trapping plus LC, 1g/m2 PM and BA	Trapping plus LC, 2g/m2 PM and BA	Trapping plus LC, 4g/m2 PM and BA
TEST TREATMENT			WSEBs only versus IRS only		WSEBs only versus other WSEBs only
IRS Treatment	WSEB Treatment number	WSEB Treatment description
Water only	1	Full negative control: No insecticide or trapping	0.09 [0.05, 0.17]***	0.09 [0.04, 0.22]***	1 [1, 1]	0.31 [0.17, 0.56]***	0.29 [0.17, 0.51]***	0.06 [0.03, 0.11]***	0.04 [0.02, 0.07]***	0.02 [0.01, 0.05]***	0.02 [0.01, 0.04]***	0.05 [0.03, 0.08]***	0.04 [0.02, 0.07]***	0.02 [0.01, 0.05]***	0.04 [0.02, 0.09]***	0.06 [0.03, 0.10]***	0.08 [0.04, 0.15]***
Water only	2	Partial negative control: Trapping without insecticide	0.30 [0.16, 0.56]***	0.27 [0.11, 0.65]**	3.27 [1.80, 5.94]***	1 [1, 1]	0.95 [0.51, 1.77]	0.20 [0.11, 0.38]***	0.16 [0.09, 0.29]***	0.08 [0.04, 0.17]***	0.07 [0.03, 0.14]***	0.30 [0.16, 0.57]***	0.12 [0.06, 0.23]***	0.07 [0.03, 0.16]***	0.14 [0.07, 0.27]***	0.19 [0.10, 0.37]***	0.26 [0.15, 0.48]***
Water only	3	Partial negative control: Trapping without insecticide	0.34 [0.19, 0.61]***	0.30 [0.12, 0.77]*	3.44 [1.98, 5.97]***	1.05 [0.57, 1.96]	1 [1, 1]	0.21 [0.11, 0.41]***	0.17 [0.09, 0.30]***	0.08 [0.04, 0.18]***	0.07 [0.03, 0.15]***	0.16 [0.09, 0.29]***	0.12 [0.06, 0.24]***	0.08 [0.04, 0.16]***	0.15 [0.07, 0.30]***	0.20 [0.11, 0.37]***	0.28 [0.15, 0.53]***
Water only	4	Trapping plus long-lasting LC and BA treatment	1.50 [0.77, 2.92]	1.37 [0.54, 3.49]	16.26 [8.79, 30.09]***	4.98 [2.61, 9.49]***	4.74 [2.44, 9.18]***	1 [1, 1]	0.79 [0.41, 1.53]	0.39 [0.18, 0.85]*	0.33 [0.14, 0.74]**	0.74 [0.40, 1.38]	0.58 [0.27, 1.22]	0.37 [0.17, 0.79]*	0.69 [0.33, 1.43]	0.95 [0.49, 1.83]	1.31 [0.77, 2.24]
Water only	5	Trapping plus 1g/m2 PM	2.00 [1.07, 3.74]*	1.81 [0.71, 4.60]	20.70 [12.01, 35.66]***	6.33 [3.43, 11.71]***	6.03 [3.36, 10.8]***	1.27 [0.66, 2.47]	1 [1, 1]	0.5 [0.23, 1.07]	0.41 [0.19, 0.89]*	0.95 [0.52, 1.74]	0.73 [0.37, 1.47]	0.47 [0.22, 0.99]*	0.88 [0.43, 1.79]	1.21 [0.67, 2.17]	1.67 [0.61, 4.57]
Water only	6	Trapping plus 2g/m2 PM	3.77 [1.71, 8.31]***	3.84 [1.39, 10.65]**	41.70 [19.88, 87.46]***	12.77 [6.01, 27.11]***	12.13 [5.6, 26.27]***	2.57 [1.17, 5.6]*	2.02 [0.94, 4.36]	1 [1, 1]	0.83 [0.33, 2.09]	1.91 [0.91, 4.03]	1.48 [0.64, 3.42]	0.94 [0.39, 2.27]	1.76 [0.76, 4.07]	2.43 [1.13, 5.21]*	3.37 [0.31, 36.37]**
Water only	7	Trapping plus 4g/m2 PM	4.36 [1.99, 9.52]***	4.37 [1.52, 12.56]**	50.13 [23.7, 106.01]***	15.3 [7.01, 33.4]***	14.55 [6.78, 31.23]***	3.08 [1.35, 7.04]**	2.42 [1.13, 5.19]*	1.20 [0.48, 3.01]	1 [1, 1]	2.29 [1.03, 5.11]*	1.77 [0.76, 4.13]	1.13 [0.45, 2.81]	2.10 [0.89, 4.97]	2.92 [1.32, 6.47]**	4.04 [0.26, 62.46]***
Water only	8	Trapping plus 1g/m2 PM and BA	1.93 [1.02, 3.68]*	1.93 [0.77, 4.83]	21.84 [12.57, 37.94]***	6.69 [3.57, 12.52]***	6.35 [3.44, 11.71]***	1.34 [0.73, 2.48]	1.06 [0.58, 1.94]	0.52 [0.25, 1.11]	0.44 [0.2, 0.97]*	1 [1, 1]	0.77 [0.37, 1.61]	0.49 [0.24, 1.03]	0.92 [0.44, 1.93]	1.27 [0.71, 2.29]	1.76 [0.58, 5.36]
Water only	9	Trapping plus 2g/m2 PM and BA	2.77 [1.38, 5.56]**	2.62 [0.98, 7.02]	28.29 [14.24, 56.23]***	8.65 [4.4, 17.02]***	8.23 [4.18, 16.22]***	1.74 [0.82, 3.68]	1.37 [0.68, 2.74]	0.68 [0.29, 1.57]	0.56 [0.24, 1.32]	1.29 [0.62, 2.69]	1 [1, 1]	0.64 [0.27, 1.49]	1.20 [0.55, 2.60]	1.65 [0.79, 3.44]	2.28 [0.45, 11.47]*
Water only	10	Trapping plus 4g/m2 PM and BA	3.92 [1.80, 8.52]***	3.92 [1.42, 10.86]**	44.45 [21.77, 90.73]***	13.58 [6.33, 29.14]***	12.88 [6.11, 27.17]***	2.73 [1.26, 5.92]*	2.15 [1.01, 4.57]*	1.06 [0.44, 2.57]	0.89 [0.36, 2.2]	2.03 [0.97, 4.24]	1.57 [0.67, 3.69]	1 [1, 1]	1.06 [0.45, 2.53]	2.59 [1.21, 5.55]*	3.58 [0.29, 43.75]**
Water only	11	Trapping plus LC, 1g/m2 PM and BA	2.26 [1.12, 4.56]*	2.05 [0.76, 5.53]	23.92 [11.83, 48.36]***	7.31 [3.67, 14.58]***	6.94 [3.39, 14.21]***	1.04 [0.50, 2.18]	1.16 [0.87, 1.53]	0.57 [0.25, 1.33]	0.48 [2.04, 0.11]	1.09 [0.52, 2.29]	0.85 [0.39, 1.84]	0.54 [0.23, 1.28]	1 [1, 1]	1.39 [0.66, 2.93]	1.93 [0.96, 3.89]
Water only	12	Trapping plus LC, 2g/m2 PM and BA	1.56 [0.80, 3.02]	1.54 [0.61, 3.94]	17.16 [9.82, 29.98]***	5.25 [2.74, 10.08]***	4.99 [2.7, 9.24]***	1.05 [0.55, 2.03]	0.83 [1.2, 0.58]	0.41 [0.19, 0.88]*	0.34 [0.15, 0.76]**	0.79 [0.44, 1.41]	0.61 [0.29, 1.27]	0.39 [0.18, 0.83]*	0.72 [0.34, 1.53]	1 [1, 1]	1.39 [0.71, 2.71]
Water only	13	Trapping plus LC, 4g/m2 PM and BA	1.24 [0.66, 2.35]	1.10 [0.44, 2.73]	12.40 [6.61, 23.25]***	3.79 [2.1, 6.86]***	3.6 [1.9, 6.82]***	0.76 [0.39, 1.48]	0.6 [0.32, 1.14]	0.30 [0.14, 0.64]**	0.25 [0.11, 0.55]**	0.57 [0.29, 1.10]	0.44 [0.22, 0.88]*	0.28 [0.13, 0.62]**	0.52 [0.26, 1.05]	0.72 [0.37, 1.41]
			KEY	P<0.10	P<0.05	P<0.01	P<0.001
			OR<1:		*	**	***
			OR>1		*	**	***
*BA, binding agent; CI, confidence interval; LC, lambda-cyhalothin; OR, odds ratio; PM, primiphos-methyl; SEM, standard error of the mean; WSEB, window screen and eave baffles.

## Sheet: Mortality Anopheles arabiensis
Technical Appendix 2 Table 3. Estimated mortality rates of Anopheles arabiensis in houses with each of the 39 combinations of treatments for indoor residual spraying and window screens and eave baffles
IRS Treatment	WSEB Treatment number	WSEB Treatment description	Eaves baffled		Window screened	Treatment of WSEBs			Beta	SEM	Mean Mortality	Lower 90% CI	Upper 95% CI
			Entrances	Exits		LC (mg/m2)	PM (g/m2)	BA
Water only	1	Full negative control: No insecticide or trapping	Yes	No	No	0	0	No	-1.6372	0.2756	0.162846	0.101801	0.250298
Water only	2	Partial negative control: Trapping without insecticide	Yes	Yes	Yes	0	0	No	-0.3367	0.284	0.416611	0.290421	0.554764
Water only	3	Partial negative control: Trapping without insecticide	Yes	Yes	Yes	0	0	Yes	-0.3065	0.2833	0.423969	0.29697	0.561873
Water only	4	Trapping plus long-lasting LC+BA treatment	Yes	Yes	Yes	55	0	Yes	1.1567	0.3068	0.760733	0.635381	0.852963
Water only	5	Trapping plus varying dose PM treatments	Yes	Yes	Yes	0	1	No	1.3926	0.2871	0.801007	0.69633	0.876025
Water only	6		Yes	Yes	Yes	0	2	No	2.0417	0.3614	0.885106	0.791395	0.939916
Water only	7		Yes	Yes	Yes	0	4	No	2.3868	0.3792	0.915815	0.83802	0.958115
Water only	8	Trapping plus varying dose PM treatments with BA	Yes	Yes	Yes	0	1	Yes	1.4251	0.2941	0.806137	0.700287	0.880958
Water only	9		Yes	Yes	Yes	0	2	Yes	2.0362	0.3423	0.884546	0.796618	0.937445
Water only	10		Yes	Yes	Yes	0	4	Yes	2.0815	0.3704	0.889092	0.79503	0.943079
Water only	11	Trapping plus long-lasting LC+BA treatment supplemented with varying doses of PM	Yes	Yes	Yes	55	1	Yes	1.7765	0.3412	0.855264	0.751709	0.920214
Water only	12		Yes	Yes	Yes	55	2	Yes	1.2034	0.2993	0.769129	0.649484	0.856931
Water only	13		Yes	Yes	Yes	55	4	Yes	1.2361	0.3002	0.774884	0.656494	0.861104
LC (30 mg/m2)	1	Full negative control: No insecticide or trapping	Yes	No	No	0	0	No	1.0928	0.2679	0.748909	0.638236	0.834503
LC (30 mg/m2)	2	Partial negative control: Trapping without insecticide	Yes	Yes	Yes	0	0	No	1.4012	0.2786	0.802374	0.701645	0.875147
LC (30 mg/m2)	3	Partial negative control: Trapping without insecticide	Yes	Yes	Yes	0	0	Yes	1.3425	0.2789	0.792901	0.689087	0.868658
LC (30 mg/m2)	4	Trapping plus long-lasting LC+BA treatment	Yes	Yes	Yes	55	0	Yes	1.795	0.3201	0.857539	0.762712	0.918519
LC (30 mg/m2)	5	Trapping plus varying dose PM treatments	Yes	Yes	Yes	0	1	No	1.4005	0.3227	0.802263	0.68309	0.884218
LC (30 mg/m2)	6		Yes	Yes	Yes	0	2	No	1.5901	0.3509	0.83063	0.711429	0.907027
LC (30 mg/m2)	7		Yes	Yes	Yes	0	4	No	1.9589	0.3693	0.876414	0.774705	0.936
LC (30 mg/m2)	8	Trapping plus varying dose PM treatments with BA	Yes	Yes	Yes	0	1	Yes	1.8494	0.3492	0.864057	0.762234	0.92648
LC (30 mg/m2)	9		Yes	Yes	Yes	0	2	Yes	2.3907	0.392	0.916115	0.835123	0.959263
LC (30 mg/m2)	10		Yes	Yes	Yes	0	4	Yes	2.7411	0.3781	0.939409	0.8808	0.970176
LC (30 mg/m2)	11	Trapping plus long-lasting LC+BA treatment supplemented with varying doses of PM	Yes	Yes	Yes	55	1	Yes	1.8967	0.3274	0.869518	0.778163	0.926791
LC (30 mg/m2)	12		Yes	Yes	Yes	55	2	Yes	1.8009	0.3366	0.858258	0.757893	0.921336
LC (30 mg/m2)	13		Yes	Yes	Yes	55	4	Yes	2.7504	0.4018	0.939936	0.876843	0.971748
PM (2g/m2)	1	Full negative control: No insecticide or trapping	Yes	No	No	0	0	No	0.8228	0.2983	0.69483	0.559253	0.803366
PM (2g/m2)	2	Partial negative control: Trapping without insecticide	Yes	Yes	Yes	0	0	No	1.289	0.3296	0.783978	0.655428	0.873804
PM (2g/m2)	3	Partial negative control: Trapping without insecticide	Yes	Yes	Yes	0	0	Yes	1.4152	0.3177	0.804585	0.68837	0.884718
PM (2g/m2)	4	Trapping plus long-lasting LC+BA treatment	Yes	Yes	Yes	55	0	Yes	1.8941	0.3897	0.869222	0.755892	0.934497
PM (2g/m2)	5	Trapping plus varying dose PM treatments	Yes	Yes	Yes	0	1	No	2.8718	0.4404	0.946435	0.881699	0.976683
PM (2g/m2)	6		Yes	Yes	Yes	0	2	No	2.0162	0.3731	0.882488	0.783287	0.939771
PM (2g/m2)	7		Yes	Yes	Yes	0	4	No	3.7187	0.5238	0.976309	0.936556	0.991383
PM (2g/m2)	8	Trapping plus varying dose PM treatments with BA	Yes	Yes	Yes	0	1	Yes	2.2349	0.3782	0.90334	0.816622	0.951486
PM (2g/m2)	9		Yes	Yes	Yes	0	2	Yes	2.6442	0.3936	0.933653	0.866775	0.96819
PM (2g/m2)	10		Yes	Yes	Yes	0	4	Yes	4.6087	1.0246	0.990134	0.930893	0.998664
PM (2g/m2)	11	Trapping plus long-lasting LC+BA treatment supplemented with varying doses of PM	Yes	Yes	Yes	55	1	Yes	1.941	0.3783	0.874462	0.768442	0.935984
PM (2g/m2)	12		Yes	Yes	Yes	55	2	Yes	1.2517	0.3509	0.777594	0.637363	0.874293
PM (2g/m2)	13		Yes	Yes	Yes	55	4	Yes	1.4535	0.3559	0.810537	0.680471	0.895768
*BA, binding agent; CI, confidence interval; LC, lambda-cyhalothin; PM, primiphos-methyl; SEM, standard error of the mean; WSEB, window screen and eave baffles.
